# Supplementary material for: Severely Ill COVID-19 Patients May Exhibit Hypercoagulability Despite Escalated Anticoagulation
Source: J Clin Med. 2025 Mar 14;14(6):1966. doi: 10.3390/jcm14061966 (PMC11943368; doi:10.3390/jcm14061966)
Supplement: Supplementary file 1 [file jcm-14-01966-s001.zip]

Archive with 3 entries (3 files):
- File S1. NationalGuidance.pdf
- File S2. Supplement Tables and Figures.pdf
- File S3. Thrombodynamics revised.pdf
